# Supplementary material for: The Mutational Robustness of Influenza A Virus
Source: PLoS Pathog. 2016 Aug 29;12(8):e1005856. doi: 10.1371/journal.ppat.1005856 (PMC5003363; doi:10.1371/journal.ppat.1005856)
Supplement: S2 Table — (XLSX) [file ppat.1005856.s004.xlsx]

## Sheet: Key
Id	virus sequenced
chr	influenza segment
pos	nucleotide position
ref	reference base on WSN33
var	variant call in sequence data
p.val	Bonferroni corrected p value for variant call
freq.var	frequency of the variant
sigma2.freq.var	variance in estimate of mutation frequency
n.tst.fw	number forward reads with variant call
cov.tst.fw	total coverage, forward reads
n.tst.bw	number reverse reads with variant call
cov.tst.bw	total coverage, reverse reads
n.ctrl.fw	number forward reads with variant call on plasmid control
cov.ctrl.fw	total coverage, forward reads on plasmid control
n.ctrl.bw	number reverse reads with variant call on plasmid control
cov.ctrl.bw	total coverage, reverse reads on plasmid control
raw.p.val	p value without Bonferroni correction
mutation	variant identified
MapQ	average mapping quality score for reads calling a variant
Read_pos	average position of the variant call within a read
Phred	average base quality score for variant calls

## Sheet: DeepSNV output
Id	chr	pos	ref	var	p.val	freq.var	sigma2.freq.var	n.tst.fw	cov.tst.fw	n.tst.bw	cov.tst.bw	n.ctrl.fw	cov.ctrl.fw	n.ctrl.bw	cov.ctrl.bw	raw.p.val	mutation	MapQ	Read_pos	Phred
HA-1	HA	1057	A	T	0	0.997818	0.000222647	2255	2259	2219	2224	1	2929	0	2818	0	HA_A1057T	41.6893	119.644	38.184
HA_10	HA	1599	T	A	0	0.996744	0.000731018	477	480	886	886	2	828	0	1060	0	HA_T1599A	39.1284	141.674	38.0352
HA_10	PA	95	A	G	1.48e-06	0.0500808	8.09e-05	22	425	9	194	0	482	0	284	2.73e-11	PA_A95G	39.2903	78.9677	38.5484
HA_13	HA	368	C	A	0	0.996137	0.000309039	1929	1935	1283	1289	0	3833	1	3254	0	HA_C368A	41.4131	101.112	37.905
HA_15	HA	1587	G	C	0	0.993989	0.000915959	454	457	626	629	0	882	1	1175	0	HA_G1587C	39.2935	120.607	37.7824
HA_18	HA	1229	C	G	0	0.997738	3.37e-05	13775	13802	15784	15824	0	2851	0	3394	0	HA_C1229G	41.4398	126.459	37.6303
HA_20	HA	1696	C	A	1.27e-221	1	0.0011325	258	258	625	625	0	285	0	527	2.34e-226	HA_C1696A	33.7361	157.571	38.3035
HA_22	HA	784	A	G	0	0.996881	0.000115365	4176	4186	4444	4459	1	4402	1	4410	0	HA_A784G	41.6194	124.167	36.6901
HA-26	HA	822	C	T	0	0.99756	0.000135244	3658	3667	3700	3709	0	2982	0	2984	0	HA_C822T	41.7793	113.315	38.4002
HA-27	HA	1174	A	T	0	0.996539	0.000127729	3860	3875	3915	3927	0	2881	0	2951	0	HA_A1174T	41.6545	116.899	38.1924
HA_3	HA	1466	T	A	0	0.995021	0.000890583	578	580	535	538	1	1908	1	2038	0	HA_T1466A	41.1635	120.36	37.7871
HA-30	HA	648	A	C	0	0.947348	9.24e-05	4844	5111	4881	5151	2	3047	0	3141	0	HA_A648C	41.5796	118.694	37.8267
HA-30	HA	1583	T	G	7.58e-24	0.0457856	1.59e-05	55	1223	77	1660	0	954	0	1253	1.4e-28	HA_T1583G	39.5606	138.871	38.6212
HA-30	HA	534	A	G	1.52e-33	0.0269317	2.85e-06	139	5106	133	4810	1	3117	2	2899	2.79e-38	HA_A534G	41.3309	105.309	37.5221
HA-31	HA	1264	A	C	0	0.998285	6.99e-05	6763	6776	7507	7516	0	2669	1	3011	0	HA_A1264C	41.493	122.096	38.2387
HA-33	HA	1292	G	A	0	0.997934	0.000113662	4188	4196	4585	4592	1	2640	1	2922	0	HA_G1292A	41.6197	111.348	38.4179
HA-36	HA	542	G	T	0	0.998614	0.000203651	2508	2511	2391	2394	1	3165	0	2983	0	HA_G542T	41.7893	106.968	38.4315
HA-37	HA	408	T	A	0	0.999229	0.000128353	4059	4060	3720	3725	0	3001	0	2639	0	HA_T408A	41.7306	110.455	38.4449
HA_38	HA	699	A	T	0	0.998451	0.000220994	2340	2343	2171	2175	0	4358	0	4357	0	HA_A699T	41.581	113.006	37.7522
HA-39	HA	1299	T	C	0	0.99803	0.000252946	1731	1734	2212	2215	1	1913	1	2522	0	HA_T1299C	41.6274	134.11	38.0563
HA-40	HA	1583	T	G	1.27e-266	0.996798	0.000604833	483	485	1164	1166	1	381	0	903	2.34e-271	HA_T1583G	39.6108	142.615	38.085
HA-41	HA	939	A	T	0	0.997178	0.00011835	4232	4242	4190	4198	2	2881	2	2918	0	HA_A939T	41.8025	115.309	38.3735
HA-41	PB2	422	C	A	2.75e-22	0.0351431	7.4e-06	75	2439	92	2313	0	1329	0	1206	5.05e-27	PB2_C422A	26.509	197.545	36.9521
HA_42	HA	1512	A	G	0	0.993803	0.000732133	739	743	611	615	1	1530	0	1733	0	HA_A1512G	41.397	127.296	37.977
HA-43	HA	1050	A	C	0	0.99786	7.5e-05	6832	6842	6454	6470	1	2680	0	2658	0	HA_A1050C	41.7094	123.001	37.8623
HA-45	HA	1006	G	T	0	0.997089	0.000102382	4940	4951	4783	4797	1	2928	1	2845	0	HA_G1006T	41.5487	116.632	38.3775
HA-8	HA	1749	A	C	8.88e-186	0.997126	0.00143265	217	217	477	479	0	187	0	434	1.64e-190	HA_A1749C	27.1398	179.411	38.889
M_1	M	661	G	C	0	0.998157	8.59e-05	5029	5038	6579	6589	2	8441	2	10701	0	M_G661C	41.3057	132.791	37.2862
M_1	M	117	T	G	1.43e-17	0.0304183	1.93e-05	35	1071	13	507	0	2090	0	1241	2.64e-22	M_T117G	38.0625	76.9792	37.2083
M-2	M	861	T	G	0	0.971211	0.000790594	512	527	682	702	1	1352	0	1872	0	M_T861G	38.9866	125.91	38.4866
M_4	M	541	A	C	0	0.998305	5.31e-05	9414	9429	9383	9395	0	11161	6	11828	0	M_A541C	41.4436	125.174	37.7662
NA_1	N_A	1162	T	C	2.63e-242	0.994253	0.0057141	131	132	42	42	0	1842	0	2183	4.83e-247	N_A_T1162C	41.3642	131.017	37.5838
NA_10	N_A	700	C	T	0	0.997848	5.78e-05	8771	8786	8470	8485	3	4819	1	4814	0	N_A_C700T	41.6023	118.857	37.807
NA_14	N_A	98	G	A	4.65e-243	0.9984	0.00159744	422	423	202	202	0	661	0	374	8.56e-248	N_A_G98A	38.7933	87.6186	38.609
NA_14	PB2	2086	G	T	1.92e-07	0.0251177	1.97e-05	15	665	17	609	0	835	0	847	3.53e-12	PB2_G2086T	33.8438	154.656	37.5938
NA_16	N_A	1130	T	G	0	0.996874	0.000179175	2319	2326	3238	3245	2	2141	1	2751	0	N_A_T1130G	41.5728	156.633	37.4213
NA_17	N_A	201	G	C	0	0.998045	0.000318197	1916	1919	1218	1220	0	1601	1	1158	0	N_A_G201C	40.9815	85.2664	37.2256
NA_18	N_A	1040	G	C	0	0.998692	8.96e-05	4679	4688	6452	6456	0	3149	1	3935	0	N_A_G1040C	41.6113	140.242	36.8904
NA-19	N_A	1168	G	T	3.99730253383882e-316	0.994813	0.000464943	758	762	1374	1380	0	549	1	1379	7.35663746657616e-321	N_A_G1168T	41.3926	173.629	37.825
NA_20	N_A	909	A	C	0	0.997906	0.000149231	3002	3009	3671	3678	0	4257	0	4789	0	N_A_A909C	41.6907	127.654	38.1036
NA_20	PB2	2156	T	A	1.6e-05	0.0280848	2.74e-05	12	381	19	694	1	554	0	775	2.95e-10	PB2_T2156A	30.0968	119.871	38.3871
NA_21	N_A	176	A	C	0	0.99552	0.000504462	1258	1262	709	713	0	1385	1	945	0	N_A_A176C	40.245	89.0991	36.8988
NA_22	N_A	158	G	A	0	0.998443	0.0010312	638	638	330	331	0	1144	1	761	0	N_A_G158A	40.1002	111.013	38.1302
NA_26	N_A	454	C	T	0	0.974148	5.28e-05	9967	10114	8330	8563	68	9370	26	7702	0	N_A_C454T	34.8589	115.364	37.8126
NA_26	PA	516	T	G	1.23e-20	0.023625	9.03e-06	66	1522	8	1369	20	6074	2	5084	2.27e-25	PA_T516G	28.5	53.0405	34
NA-29	N_A	1026	A	T	0	0.990054	0.000204131	1794	1815	3012	3038	0	1349	1	2475	0	N_A_A1026T	41.4474	145.808	37.8978
NA_3	N_A	758	G	C	0	0.98261	3.87e-05	12462	12696	12821	12939	24	9370	45	9491	0	N_A_G758C	36.394	125.561	37.6818
NA_30	N_A	109	C	A	5.37e-260	1	0.00151745	447	447	212	212	0	722	0	426	9.88e-265	N_A_C109A	39.6995	94.8558	38.6677
NA_4	N_A	201	G	C	0	0.994811	0.000960724	660	663	371	373	0	1601	1	1158	0	N_A_G201C	41.1639	127.93	37.291
NA_5	N_A	1070	T	G	0	0.997253	0.000342463	1193	1196	1711	1716	0	2891	0	3390	0	N_A_T1070G	41.7059	149.321	37.7655
NA_9	N_A	1355	G	A	1e-123	0.753947	0.000992036	172	230	401	530	0	234	0	555	1.85e-128	N_A_G1355A	31.9965	170.504	38.4154
NA_9	NS	684	C	T	4.7e-36	0.0277186	5.37e-06	62	1925	81	3234	0	2509	0	3709	8.64e-41	NS_C684T	38.2517	158.895	37.3986
NP_1	NP	198	T	G	0	0.997455	0.000362711	1701	1705	1042	1045	0	1734	0	1155	0	NP_T198G	40.1378	90.9814	37.5884
NP_11	NP	1160	A	T	0	0.995568	0.000136606	3167	3179	4095	4113	1	4275	2	5150	0	NP_A1160T	41.2407	133.1	36.7539
NP_12	NP	1229	A	T	0	0.992927	0.000211574	1977	1992	2686	2703	0	3543	2	4237	0	NP_A1229T	41.0249	143.899	37.1021
NP_3	NP	1485	C	A	4.99e-201	0.993539	0.00129356	185	188	581	582	1	197	0	593	9.18e-206	NP_C1485A	30.9843	147.726	37.0209
NP_5	NP	436	G	T	0	0.996612	0.000147352	4062	4072	2689	2698	4	5623	2	4694	0	NP_G436T	41.8191	107.34	37.2848
NP_7	NP	485	C	T	0	0.998485	0.000133349	4132	4136	3348	3354	1	5895	1	5221	0	NP_C485T	41.7825	116.631	37.8811
NP-8	NP	454	A	C	0	0.995491	0.000162111	3704	3720	2417	2426	1	4016	2	2775	0	NP_A454C	41.5458	106.026	37.8358
NP-8	PB2	233	A	G	0.00542001	0.0251799	1.29e-05	49	1403	0	543	0	616	0	348	9.97e-08	PB2_A233G	31.6939	96.1633	34.4898
NP_9	NP	425	A	G	0	0.996082	0.000168096	3499	3507	2417	2427	6	5683	3	4496	0	NP_A425G	41.0221	102.587	36.0602
NS-1	NS	51	T	A	7.46e-254	0.993527	0.00104448	767	770	184	185	2	1027	1	286	1.37e-258	NS_T51A	37.3207	51.4669	38.4879
NS-2	NS	227	G	T	0	0.992025	0.000381163	1768	1781	821	826	4	3211	1	1460	0	NS_G227T	41.1781	108.81	36.696
NS-2	PB2	235	A	G	0.00293383	0.0271046	1.14e-05	81	2198	11	957	1	625	1	348	5.4e-08	PB2_A235G	32.6848	61.8043	34.5217
NS_4	NS	650	G	C	0	0.961594	0.000133835	3070	3323	3852	3870	6	6495	5	8558	0	NS_G650C	29.9142	165.111	38.0084
NS_5	NS	648	G	T	0	0.956359	0.000320826	1351	1461	1514	1528	32	6603	0	8241	0	NS_G648T	31.4778	174.221	37.8942
PA_1	PA	500	C	T	3.22e-295	0.926609	0.000147094	3239	3490	2623	2829	3	2080	1	1660	5.92e-300	PA_C500T	41.2573	113.836	36.073
PA_1	PA	500	C	G	2.17e-44	0.0519069	8.21e-06	184	3490	144	2829	0	2080	0	1660	4e-49	PA_C500G	41.3262	116.637	35.4665
PA_1	PB2	913	A	G	2.96e-32	0.0329338	3.56e-06	142	4348	163	4913	0	1873	0	1998	5.44e-37	PB2_A913G	41.0951	124.472	37.3443
PA_1	PB2	1919	C	T	3.22e-23	0.0286629	3.99e-06	94	3187	112	4000	0	1490	0	1654	5.92e-28	PB2_C1919T	41.4757	124.675	37.767
PA-10	PA	92	A	G	7.8e-190	0.992	0.00113371	623	629	245	246	0	521	0	176	1.44e-194	PA_A92G	36.5265	83.432	38.5645
PA-13	PA	964	T	G	0	0.997615	0.000188243	2514	2518	2779	2786	1	1561	0	1650	0	PA_T964G	41.5573	127.009	38.0873
PA_15	PA	1685	T	C	0	0.990848	0.000158677	3183	3210	3008	3037	1	2577	0	2762	0	PA_T1685C	39.9013	115.613	37.2602
PA_16	PA	2123	T	C	5.99e-213	0.963957	0.000866625	422	460	654	655	0	318	1	621	1.1e-217	PA_T2123C	25.8364	173.75	37.6245
PA-2	PA	1041	G	C	0	0.994807	0.000430466	1166	1169	1133	1142	0	1579	0	1537	0	PA_G1041C	41.3306	122.143	37.8108
PA-3	PA	878	T	G	0	0.997658	0.000584109	828	830	876	878	0	1565	0	1711	0	PA_T878G	41.3022	123.439	37.6614
PA-6	PA	240	G	A	2.46e-205	0.925266	0.00037489	1376	1505	915	969	1	869	0	438	4.53e-210	PA_G240A	35.5063	147.372	37.9825
PA-6	PA	264	G	T	0.00078384	0.0263319	1.61e-05	7	700	36	933	0	550	0	466	1.44e-08	PA_G264T	27.7907	190.372	37.3256
PA-7	PA	1358	A	T	0	0.984906	0.000767962	604	615	660	668	0	1667	1	1844	0	PA_A1358T	41.4652	129.304	37.8916
PA-7	PB2	1627	T	C	1.05e-15	0.0372741	1.4e-05	65	1375	34	1281	0	874	0	940	1.93e-20	PB2_T1627C	39.4444	98.2222	37.1616
PA-8	PA	88	A	G	2.6e-193	0.995956	0.000870102	836	838	310	311	1	526	0	172	4.78e-198	PA_A88G	34.9162	79.2557	38.2836
PA-9	PA	237	T	A	4.12e-249	0.991383	0.000370991	1815	1828	851	857	2	875	0	423	7.58e-254	PA_T237A	40.3601	126.303	37.7521
PB1_1	PB1	549	C	T	0	0.995423	0.000288234	1745	1751	1695	1704	0	2136	1	2117	0	PB1_C549T	41.2561	124.375	37.7224
PB1_10	PB1	581	A	C	0	0.988681	0.000332349	1443	1459	1500	1517	0	2121	1	2217	0	PB1_A581C	41.5104	125.549	37.3211
PB1_11	PB1	2187	A	T	1.82e-222	0.956113	0.000999073	328	344	587	613	0	454	0	659	3.35e-227	PB1_A2187T	37.2481	126.752	36.8437
PB1_11	PA	1469	T	C	2.31e-22	0.0204798	2.35e-06	104	4800	100	4812	1	2712	3	2667	4.24e-27	PA_T1469C	41.7157	109.627	37.4461
PB1-12	PB1	1322	A	C	0	0.9957	0.000267589	1866	1875	1839	1846	0	1625	0	1655	0	PB1_A1322C	41.6003	126.697	37.3989
PB1-13	PB1	1288	T	A	0	0.997075	0.000324041	1588	1593	1480	1484	0	1717	0	1646	0	PB1_T1288A	41.588	123.327	37.0479
PB1-2	PB1	522	C	T	0	0.999391	0.000202881	2660	2662	2263	2264	0	1613	0	1359	0	PB1_C522T	41.547	124.049	38.1428
PB1-4	PB1	1764	G	T	0	0.992181	0.000264594	1674	1689	2051	2064	0	1323	1	1467	0	PB1_G1764T	41.4556	126.95	37.7968
PB1-5	PB1	599	G	A	0	0.995486	0.000511005	1020	1024	924	927	2	1698	1	1541	0	PB1_G599A	41.4295	117.981	38.2963
PB1-6	PB1	251	A	C	2.28e-228	0.990669	0.000513566	1107	1116	804	813	0	530	0	448	4.2e-233	PB1_A251C	38.1434	103.732	37.944
PB1_8	PB1	2277	A	C	6.58e-193	0.997199	0.00139664	206	207	506	507	0	218	0	449	1.21e-197	PB1_A2277C	31.4902	163.926	37.7935
PB2-11	PB2	1167	A	T	7.05e-269	0.991972	0.000173119	2775	2797	2909	2933	0	827	0	853	1.3e-273	PB2_A1167T	41.5945	123.941	37.892
PB2-12	PB2	440	A	T	4.91e-265	0.997269	0.000151285	3783	3792	2791	2800	0	862	0	635	9.04e-270	PB2_A440T	41.4492	117.676	38.1851
PB2-13	PB2	2113	A	C	5.95e-209	0.980269	0.000471737	663	669	1374	1409	0	324	0	602	1.1e-213	PB2_A2113C	39.4477	125.631	37.867
PB2-14	PB2	532	C	A	1.79e-266	0.99554	0.000120424	4634	4651	3631	3646	1	917	0	741	3.29e-271	PB2_C532A	41.7008	117.493	38.0468
PB2-15	PB2	1854	A	G	6.98e-275	0.9963	0.000230412	1832	1837	2476	2487	0	662	0	872	1.28e-279	PB2_A1854G	41.4554	136.521	37.6209
PB2-16	PB2	306	T	A	2.53e-226	0.997644	0.000391694	1513	1517	1028	1030	0	444	0	437	4.65e-231	PB2_T306A	41.1665	91.6312	38.1433
PB2_3	PB2	1251	T	C	0	0.99919	0.000404694	1250	1250	1217	1219	0	1904	0	1843	0	PB2_T1251C	41.786	125.435	37.6668
PB2-5	PB2	1527	T	A	5.9e-306	0.998822	0.000235349	2010	2012	2229	2232	0	878	0	918	1.08511003962977e-310	PB2_T1527A	41.6214	123.143	37.1498
PB2-7	PB2	1660	G	C	7.75e-295	0.995934	0.000238205	2011	2019	2153	2162	0	843	0	947	1.43e-299	PB2_G1660C	41.6756	122.867	38.1527
