# Supplementary material for: The Mutational Robustness of Influenza A Virus
Source: PLoS Pathog. 2016 Aug 29;12(8):e1005856. doi: 10.1371/journal.ppat.1005856 (PMC5003363; doi:10.1371/journal.ppat.1005856)
Supplement: S5 Table — (XLSX) [file ppat.1005856.s007.xlsx]

## Sheet: Table 3
Segment	Mutation	Amino Acid Change	Fitness Mean	Fitness SD	Dataset	Clone ID	Relative Growth Rate
1 (PB2)	U306A	P93 (SYN)	0.897997	0.13421	Genomewide	PB2-16	0.952394
	A440U	Q138L	0.7767	0.177202	Genomewide	PB2-12	0.888185
	C532A	P169T	0.807449	0.0369254	Genomewide	PB2-14	0.905365
	C880U	H285Y	0.958808	0.066942	Genomewide	PB2-4	0.981387
	A1167U	R380S	0.935591	0.0648988	Genomewide	PB2-11	0.970541
	U1251C	D408 (SYN)	0.89362	0.0506451	Genomewide	PB2-3	0.950232
	A1495C	S490R	0.955277	0.18089	Genomewide	PB2-8	0.979755
	U1527A	R500 (SYN)	0.895644	0.0437402	Genomewide	PB2-5	0.951234
	G1660C	V545L	0.942573	0.0351496	Genomewide	PB2-7	0.973831
	A1854G	T609 (SYN)	1.03138	0.0491032	Genomewide	PB2-15	1.01367
	A2113C	I696L	0.728584	0.137312	Genomewide	PB2-13	0.859888
2 (PB1)	A251C	PB1 D76A, PB1-F2 T45P	0.445694	0.01*	Genomewide	PB1-6	0.642424
	C522U	F166 (SYN)	1.09823	0.153571	Genomewide	PB1-2	1.04146
	C549U	N175 (SYN)	1.01105	0.235794	Genomewide	PB1-1	1.00486
	A581C	Q186P	0.304777	0.0071302	Genomewide	PB1-10	0.474259
	G599A	R192K	0.989327	0.0856764	Genomewide	PB1-5	0.995252
	U1288A	S422T	0.949152	0.0299125	Genomewide	PB1-13	0.976909
	A1322C	K433T	0.47718	0.100138	Genomewide	PB1-12	0.672627
	G1764U	W580C	0.26164	0.00428229	Genomewide	PB1-4	0.406732
	A2187U	R721S	0.34	0.09	Genomewide	PB1-11	0.522651
	A2277C	E751D	0.654292	0.0870386	Genomewide	PB1-8	0.8123
3 (PA)	A88G	K22E	0.812999	0.124539	Genomewide	PA-8	0.908396
	A92G	E23G	0.578849	0.0545749	Genomewide	PA-10	0.758091
	U237A	L71 (SYN)	1.11126	0.13253	Genomewide	PA-9	1.04668
	G240A	L72 (SYN)	0.166711	0.0731006	Genomewide	PA-6	0.207303
	C500U	A159V	0.849057	0.106417	Genomewide	PA-1	0.927598
	U878G	M285R	0.617277	0.141688	Genomewide	PA-3	0.786532
	U964G	F314V	0.359127	0.132429	Genomewide	PA-13	0.546867
	G1041C	K339N	0.895831	0.0398872	Genomewide	PA-2	0.951326
	A1358U	Y445F	0.822005	0.15396	Genomewide	PA-7	0.91327
	U1685C	I554T	0.89	0.08	Genomewide	PA-15	0.948436
	U2123C	V700A	0.891704	0.0988073	Genomewide	PA-16	0.949283
4 (HA)	C231G	L67V	0.712782	0.0345988	HA/NA	HA-46	0.850186
	A334U	N101I	0.973842	0.0649139	Genomewide	HA-21	0.988271
	C368A	L112 (SYN)	0.934478	0.0808325	Genomewide	HA-13	0.970014
	U408A	S126T	0.953179	0.156182	HA/NA	HA-37	0.978782
	G542U	K170N	1.0069	0.121711	HA/NA	HA-36	1.00304
	A648C	S206R	0.717845	0.141298	HA/NA	HA-30	0.853318
	A699U	N223Y	1.02852	0.103206	HA/NA	HA-38	1.01244
	A784G	E251G	0.942356	0.0398575	Genomewide	HA-22	0.973729
	C822U	L264 (SYN)	0.997334	0.0569339	HA/NA	HA-26	0.998819
	A939U	N303Y	0.797843	0.131894	HA/NA	HA-41	0.900069
	G1006U	S325I	0.827493	0.0798089	HA/NA	HA-45	0.916215
	A1050C	I340L	0.8682	0.0830471	HA/NA	HA-43	0.937463
	A1057U	Y342F	0.869555	0.1942	Genomewide	HA-1	0.938153
	A1174U	Q381L	0.927465	0.0631965	HA/NA	HA-27	0.966681
	C1229G	I399M	0.851374	0.101309	Genomewide	HA-18	0.928803
	A1264C	K411T	0.646934	0.195194	HA/NA	HA-31	0.807296
	G1292A	M420I	1.11982	0.0669219	HA/NA	HA-33	1.05007
	U1299C	L423 (SYN)	1.13454	0.272858	HA/NA	HA-39	1.05585
	U1466A	N478K	0.643734	0.139752	Genomewide	HA-3	0.805102
	A1512G	S494G	0.870895	0.0362003	HA/NA	HA-42	0.938834
	U1583G	D517E	1.00125	0.0171452	HA/NA	HA-40	1.00055
	G1587C	V519L	1.06192	0.241944	Genomewide	HA-15	1.02658
	U1599A	S523T	0.876634	0.125738	Genomewide	HA-10	0.941741
	C1696A	S555Y	0.733263	0.0144199	Genomewide	HA-20	0.862721
	A1749C	noncoding	ND	ND	Genomewide	HA-8	ND
5 (NP)	U198G	D51E	0.876711	0.0570573	Genomewide	NP-1	0.94178
	A425G	D127G	1.00631	0.0731004	Genomewide	NP-9	1.00278
	G436U	A131S	0.764837	0.114306	Genomewide	NP-5	0.881375
	A454C	M137L	0.60236	0.053762	Genomewide	NP-8	0.775708
	C485U	T147I	1.00152	0.277873	Genomewide	NP-7	1.00067
	A1160U	E372V	0.771417	0.0986651	Genomewide	NP-11	0.885166
	A1229U	N395I	0.990427	0.0905969	Genomewide	NP-12	0.995744
	C1485A	D480E	0.991512	0.0440106	Genomewide	NP-3	0.996228
6 (NA)	G98A	G27R	0.733102	0.0259615	HA/NA	NA-14	0.862624
	C109A	I30 (SYN)	1.03882	0.239374	HA/NA	NA-30	1.01685
	G158A	G47R	0.93637	0.204935	HA/NA	NA-22	0.97091
	A176C	S53R	0.903413	0.110697	HA/NA	NA-21	0.955055
	G201C	G61A	0.977851	0.0346065	Genomewide	NA-4	0.990089
	C454U	C145 (SYN)	1.078	0.110285	HA/NA	NA-26	1.03323
	C700U	T227 (SYN)	0.837979	0.0378759	Genomewide	NA-10	0.921787
	G758C	V247L	0.542475	0.0589415	Genomewide	NA-3	0.729374
	A909C	K297T	1.08576	0.137263	HA/NA	NA-20	1.03641
	A1026U	K336M	0.394875	0.0757348	HA/NA	NA-29	0.588856
	G1040C	V341L	0.738597	0.0887401	HA/NA	NA-18	0.865928
	U1070G	S351A	0.902604	0.191909	Genomewide	NA-5	0.954659
	U1130G	F371V	0.889371	0.224894	HA/NA	NA-16	0.948124
	U1162C	T381 (SYN)	0.982177	0.00971037	Genomewide	NA-1	0.992043
	G1168U	R383 (SYN)	0.927828	0.0496533	HA/NA	NA-19	0.966855
	G1355A	E446K	0.713536	0.0597371	Genomewide	NA-9	0.850654
7 (M)	C174G	M1 P50R	0.402256	0.114146	Genomewide	M-7	0.59705
	A541C	M1 L172 (SYN)	0.932847	0.0909331	Genomewide	M-4	0.969241
	G661C	M1 M212I	0.483299	0.00948083	Genomewide	M-1	0.678265
	U861G	M2 C50G	0.74177	0.0653203	Genomewide	M-2	0.867825
8 (NS)	U51A	NS1 F9I, NEP F9I	0.862296	0.0512977	Genomewide	NS-1	0.934444
	G227U	NS1 R67 (SYN)	0.850463	0.125788	Genomewide	NS-2	0.92833
	G648U	NS1 E208stop, NEP M50I	0.924072	0.0444399	Genomewide	NS-5	0.96506
	G650C	NS1 E208D, NEP R51T	0.780188	0.0406891	Genomewide	NS-4	0.890168
	A809G	NEP Q104R	0.905099	0.0560974	Genomewide	NS-3	0.95588
ND, no data
* range of 2 replicates

## Sheet: Pending
ID	Mutation	Coding	S or NS	Ts or Tv	Sequence File	Var % > 95	Alternates	Fitness Mean	Fitness SD	Dataset	Notes
HA_21	A334T	N101I	non-synonymous	Tv	JuneA, Shawn1	*	*	0.973842	0.0649139	Random	Wrong on NGS, Correct on Sanger redo?
HA_46	C231G	L67V	non-synonymous	Tv	Shawn1	Yes	HA_G533A (43.6)			Surface	Second site at 43% on NGS, remade, Sanger?
HA_5	A1143T	N371Y	non-synonymous	Tv	JuneA, SeptB	*	*	0		Random	Reverted on NGS, reverted on Sanger?
M_7	C174G	C174G	non-synonymous	Tv	Shawn1	Reverted	Reverted				Sanger?
NA_28	T1400C	non-coding region	non-coding region	Ts	Where is this?	Where?		0		Surface	Have no record of this?
NA_31	T668A	C217S	non-synonymous	Tv	JuneA, SeptB	Incorrect, See notes		0		Surface	Did we remake, what is the story?
PA_14	C1324A	P434T	non-synonymous	Tv	SeptB	Remaking plasmid		0			Remade plasmid? Sanger?
PB1_6	A251C	D76A	non-synonymous	Tv	SeptB	Yes (Incorrect JulyA)	None				Incorrect label JulyA NGS run?
PB2_8	C839A	T271K	non-synonymous	Tv		Remaking plasmid		0.955277	0.18089		Remade plasmid? Sanger?
PB2_9	T2255C	I743T	non-synonymous	Ts	JuneA, SeptB	Pending Sanger sequence					Was this the one we dropped?
